# Supplementary material for: Levels of Circulating Ketone Bodies in Patients Undergoing Cardiac Surgery on Cardiopulmonary Bypass
Source: Cells. 2024 Feb 6;13(4):294. doi: 10.3390/cells13040294 (PMC10886663; doi:10.3390/cells13040294)
Supplement: Supplementary file 1 [file cells-13-00294-s001.zip]

Archive with 1 entries (1 files):
- cells-2805629-supplementary.pdf
